# Supplementary material for: Human Milk Oligosaccharides in Breast Milk at Two Weeks of Age in Relation to Neurodevelopment in 2-Year-Old Children Born Extremely Preterm: An Explorative Trial
Source: Nutrients. 2025 Feb 27;17(5):832. doi: 10.3390/nu17050832 (PMC11902041; doi:10.3390/nu17050832)
Supplement: Supplementary file 1 [file nutrients-17-00832-s001.zip]

Archive with 1 entries (1 files):
- nutrients-3481423-supplementary.pdf
